# Supplementary material for: Two new genera and three new species of Epipaschiinae Meyrick from China (Lepidoptera, Pyralidae)
Source: Zookeys. 2017 Dec 13;(722):87–99. doi: 10.3897/zookeys.722.12362 (PMC5740423; doi:10.3897/zookeys.722.12362)
Supplement: XML Treatment for Arcanusa [file zookeys.722.12362-treatment1.xml]

<!DOCTYPE tp:taxon-treatment
  PUBLIC "-//TaxonX//DTD Taxonomic Treatment Publishing DTD v0 20100105//EN" "tax-treatment-NSO.dtd">
<tp:taxon-treatment xmlns:tp="http://www.plazi.org/taxpub"><tp:treatment-meta><kwd-group><label>Taxon classification</label><kwd><named-content xmlns:xlink="http://www.w3.org/1999/xlink" content-type="kingdom">Animalia</named-content></kwd><kwd><named-content xmlns:xlink="http://www.w3.org/1999/xlink" content-type="order">Lepidoptera</named-content></kwd><kwd><named-content xmlns:xlink="http://www.w3.org/1999/xlink" content-type="family">Pyralidae</named-content></kwd></kwd-group><mixed-citation publication-type="journal"><person-group><name><surname>Wang</surname><given-names>Mingqiang</given-names></name><name><surname>Chen</surname><given-names>Fuqiang</given-names></name><name><surname>Zhu</surname><given-names>Chaodong</given-names></name><name><surname>Wu</surname><given-names>Chunsheng</given-names></name></person-group><article-title>Two new genera and three new species of <tp:taxon-name><tp:taxon-name-part taxon-name-part-type="subfamily">Epipaschiinae</tp:taxon-name-part></tp:taxon-name> Meyrick from China (<tp:taxon-name><tp:taxon-name-part taxon-name-part-type="order">Lepidoptera</tp:taxon-name-part></tp:taxon-name>, <tp:taxon-name><tp:taxon-name-part taxon-name-part-type="family">Pyralidae</tp:taxon-name-part></tp:taxon-name>)</article-title><source>Zookeys</source><day>13</day><month>12</month><year>2017</year><volume>2017</volume><issue>722</issue><fpage>87</fpage><lpage>99</lpage><pub-id pub-id-type="doi">10.3897/zookeys.722.12362</pub-id></mixed-citation></tp:treatment-meta><tp:nomenclature><tp:taxon-name>
            <tp:taxon-name-part taxon-name-part-type="genus" reg="Arcanusa">Arcanusa</tp:taxon-name-part>
            <object-id xmlns:xlink="http://www.w3.org/1999/xlink" content-type="zoobank" xlink:type="simple">http://zoobank.org/0BA9E0CF-030E-4272-B80E-B281568012F9</object-id>
          </tp:taxon-name><tp:taxon-authority>Wang, Chen &amp; Wu</tp:taxon-authority><tp:taxon-status xmlns:xlink="http://www.w3.org/1999/xlink" xlink:type="simple">gen. n.</tp:taxon-status></tp:nomenclature><tp:treatment-sec sec-type="type species" id="SECID0EQFAC"><title>Type species.</title><p>
            <italic><tp:taxon-name><tp:taxon-name-part taxon-name-part-type="genus" reg="Arcanusa">Arcanusa</tp:taxon-name-part> <tp:taxon-name-part taxon-name-part-type="species" reg="apexiarcanusa">apexiarcanusa</tp:taxon-name-part></tp:taxon-name></italic> Wang, Chen &amp; Wu, sp. n.</p></tp:treatment-sec><tp:treatment-sec sec-type="diagnosis" id="SECID0EBGAC"><title>Diagnosis.</title><p>
            <italic><tp:taxon-name><tp:taxon-name-part taxon-name-part-type="genus" reg="Arcanusa">Arcanusa</tp:taxon-name-part></tp:taxon-name></italic> gen. n. differs from all known <tp:taxon-name><tp:taxon-name-part taxon-name-part-type="subfamily">Epipaschiinae</tp:taxon-name-part></tp:taxon-name> by the juxta of the male genitalia, which lateral lobes joined distally. The new genus is very similar to <italic><tp:taxon-name><tp:taxon-name-part taxon-name-part-type="genus" reg="Lista">Lista</tp:taxon-name-part></tp:taxon-name></italic> Walker, 1859 based on the long hair-like scales at the base of the forewing and the similar pattern on both pairs of wings. In the male genitalia, the base of the sacculus is usually expanded and extended into a sclerotized spine or process, which is similar to that found in the genus <italic><tp:taxon-name><tp:taxon-name-part taxon-name-part-type="genus" reg="Lista">Lista</tp:taxon-name-part></tp:taxon-name></italic>. However, the new genus can be distinguished by its dark scales on both wings while the species of <italic><tp:taxon-name><tp:taxon-name-part taxon-name-part-type="genus" reg="Lista">Lista</tp:taxon-name-part></tp:taxon-name></italic> are covered with brighter scales. The new genus is also similar to <italic><tp:taxon-name><tp:taxon-name-part taxon-name-part-type="genus" reg="Coenodomus">Coenodomus</tp:taxon-name-part></tp:taxon-name></italic> Walsingham, 1888 in wing pattern and sclerotized process of the sacculus, but it can be distinguished easily by its filiform antennae in the male. In addition, the two genera have minute differences on the stalked R<sub>3-5</sub> of the forewing.</p></tp:treatment-sec><tp:treatment-sec sec-type="description" id="SECID0ERHAC"><title>Description.</title><p>Medium sized to <tp:taxon-name><tp:taxon-name-part taxon-name-part-type="family">Pyralidae</tp:taxon-name-part></tp:taxon-name> (14.5–15.5 mm in forewing length). Head covered with dense scales; labial palpus upturned, third segment slender and obviously pointed; antenna filiform, male with a scape extension covered with dense scales. Forewing with distinct antemedial and postmedial lines. Hindwing with similar pattern as in forewing, but paler than forewing.</p><p>
            <bold>Venation</bold> (Fig. <xref ref-type="fig" rid="F7">22</xref>). In forewing, Sc reaching 1/2 of costa; R<sub>1</sub> arising from 1/2 of upper margin of cell; R<sub>2</sub> arising before upper angle of cell; R<sub>3-5</sub> and M<sub>1</sub> from upper <!--PageBreak-->angle of cell; R<sub>3+4</sub> stalked with R<sub>5</sub> at mid-length; M<sub>2</sub> and M<sub>3</sub> from lower angle of cell, CuA<sub>1</sub> and CuA<sub>2</sub> nearly parallel; 1A+2A anastomosed at base. In hindwing, Sc+R<sub>1</sub> and Rs adjacent in middle of Sc+R<sub>1</sub>; Rs shortly stalked with M<sub>1</sub>; M<sub>2</sub> and M<sub>3</sub> separated from lower angle of cell; CuA<sub>1</sub> and CuA<sub>2</sub> nearly parallel; three A veins present.</p><p>
            <bold>Male genitalia.</bold> Uncus expanded. Gnathos pointed apically. Valval costa sclerotized; sacculus expanded at base, with a spine or process in middle. Juxta with two strongly sclerotized lateral lobes joined in apex. Phallus slender, slightly curved, spine-like cornuti present.</p><p>
            <bold>Female genitalia.</bold> Ovipositor expanded obviously. Apophysis anterioris lightly longer than apophysis posterioris. Antrum lightly sclerotized. Ductus bursae membranous. Corpus bursae rounded, signa consisting of two sclerotized incurved plates.</p></tp:treatment-sec><tp:treatment-sec sec-type="distribution" id="SECID0EQJAC"><title>Distribution.</title><p>China, India (Fig. <xref ref-type="fig" rid="F8">24</xref>).</p></tp:treatment-sec><tp:treatment-sec sec-type="etymology" id="SECID0E1JAC"><title>Etymology.</title><p>The generic name is derived from Latin “<italic>Arcanus</italic>” (= closed), in reference to the lateral lobes of juxta joined distally in male genitalia.</p></tp:treatment-sec><tp:treatment-sec sec-type="key" id="SECID0ECKAC"><title>Key to species of <italic><tp:taxon-name><tp:taxon-name-part taxon-name-part-type="genus" reg="Arcanusa">Arcanusa</tp:taxon-name-part></tp:taxon-name></italic> Wang, Chen &amp; Wu, gen. n.</title><table-wrap content-type="key" position="anchor" orientation="portrait"><table id="TID0EOHAC" rules="all"><tbody><tr><td rowspan="1" colspan="1">1</td><td rowspan="1" colspan="1">Hindwing with black scales on central area, sacculus with a pointed process in middle (Figs <xref ref-type="fig" rid="F1">2</xref>, <xref ref-type="fig" rid="F2">8</xref>)</td><td rowspan="1" colspan="1">
                    <bold><italic><tp:taxon-name><tp:taxon-name-part taxon-name-part-type="genus" reg="Arcanusa">Arcanusa</tp:taxon-name-part> <tp:taxon-name-part taxon-name-part-type="species" reg="sinuosa">sinuosa</tp:taxon-name-part></tp:taxon-name></italic> comb. n.</bold>
                  </td></tr><tr><td rowspan="1" colspan="1">–</td><td rowspan="1" colspan="1">Hindwing with pale yellow scales on central area, sacculus with a slightly bifurcated process in middle (Figs <xref ref-type="fig" rid="F1">1</xref>, <xref ref-type="fig" rid="F2">7</xref>)</td><td rowspan="1" colspan="1">
                    <bold><italic><tp:taxon-name><tp:taxon-name-part taxon-name-part-type="genus" reg="Arcanusa">Arcanusa</tp:taxon-name-part> <tp:taxon-name-part taxon-name-part-type="species" reg="apexiarcanusa">apexiarcanusa</tp:taxon-name-part></tp:taxon-name></italic> Wang, Chen &amp; Wu, sp. n.</bold>
                  </td></tr></tbody></table></table-wrap></tp:treatment-sec><tp:treatment-sec><!--Section generated to contain objects referenced in tp:taxon-treatment.--><fig id="F7" position="float" orientation="portrait"><label>Figures 22–23.</label><caption><p>Venation. <bold>22</bold> <italic><tp:taxon-name><tp:taxon-name-part taxon-name-part-type="genus" reg="Arcanusa">Arcanusa</tp:taxon-name-part> <tp:taxon-name-part taxon-name-part-type="species" reg="sinuosa">sinuosa</tp:taxon-name-part></tp:taxon-name></italic> (Moore, 1888), comb. n. <bold>23</bold> <italic><tp:taxon-name><tp:taxon-name-part taxon-name-part-type="genus" reg="Androconia">Androconia</tp:taxon-name-part> <tp:taxon-name-part taxon-name-part-type="species" reg="rallusa">rallusa</tp:taxon-name-part></tp:taxon-name></italic> Wang, Chen &amp; Wu, sp. n. Scale bars: 5.0 mm.</p></caption><graphic xmlns:xlink="http://www.w3.org/1999/xlink" xlink:href="zookeys-722-087-g007.jpg" position="float" orientation="portrait" xlink:type="simple" id="oo_174123.jpg"/></fig><fig id="F8" position="float" orientation="portrait"><label>Figure 24.</label><caption><p>Distribution map of <italic><tp:taxon-name><tp:taxon-name-part taxon-name-part-type="genus" reg="Arcanusa">Arcanusa</tp:taxon-name-part></tp:taxon-name></italic> Wang, Chen &amp; Wu, gen. n. and <italic><tp:taxon-name><tp:taxon-name-part taxon-name-part-type="genus" reg="Androconia">Androconia</tp:taxon-name-part></tp:taxon-name></italic> Wang, Chen &amp; Wu, gen. n. in China.</p></caption><graphic xmlns:xlink="http://www.w3.org/1999/xlink" xlink:href="zookeys-722-087-g008.jpg" position="float" orientation="portrait" xlink:type="simple" id="oo_174124.jpg"/></fig><fig id="F1" position="float" orientation="portrait"><label>Figures 1–6.</label><caption><p>Adults. <bold>1</bold> <italic><tp:taxon-name><tp:taxon-name-part taxon-name-part-type="genus" reg="Arcanusa">Arcanusa</tp:taxon-name-part> <tp:taxon-name-part taxon-name-part-type="species" reg="apexiarcanusa">apexiarcanusa</tp:taxon-name-part></tp:taxon-name></italic> Wang, Chen &amp; Wu, sp. n., male, holotype <bold>2</bold> <italic><tp:taxon-name><tp:taxon-name-part taxon-name-part-type="genus" reg="Arcanusa">Ar.</tp:taxon-name-part> <tp:taxon-name-part taxon-name-part-type="species" reg="sinuosa">sinuosa</tp:taxon-name-part></tp:taxon-name></italic> (Moore, 1888), comb. n., male <bold>3</bold> <italic><tp:taxon-name><tp:taxon-name-part taxon-name-part-type="genus" reg="Androconia">Androconia</tp:taxon-name-part> <tp:taxon-name-part taxon-name-part-type="species" reg="rallusa">rallusa</tp:taxon-name-part></tp:taxon-name></italic> Wang, Chen &amp; Wu, sp. n., male, paratype <bold>4</bold> <italic><tp:taxon-name><tp:taxon-name-part taxon-name-part-type="genus" reg="Androconia">An.</tp:taxon-name-part> <tp:taxon-name-part taxon-name-part-type="species" reg="rallusa">rallusa</tp:taxon-name-part></tp:taxon-name></italic> Wang, Chen &amp; Wu, sp. n., female, paratype <bold>5</bold> <italic><tp:taxon-name><tp:taxon-name-part taxon-name-part-type="genus" reg="Androconia">An.</tp:taxon-name-part> <tp:taxon-name-part taxon-name-part-type="species" reg="morulusa">morulusa</tp:taxon-name-part></tp:taxon-name></italic> Wang, Chen &amp; Wu, sp. n., male, holotype <bold>6</bold> <italic><tp:taxon-name><tp:taxon-name-part taxon-name-part-type="genus" reg="Androconia">An.</tp:taxon-name-part> <tp:taxon-name-part taxon-name-part-type="species" reg="morulusa">morulusa</tp:taxon-name-part></tp:taxon-name></italic> Wang, Chen &amp; Wu, sp. n., female, paratype. Scale bars: 5.0 mm.</p></caption><graphic xmlns:xlink="http://www.w3.org/1999/xlink" xlink:href="zookeys-722-087-g001.jpg" position="float" orientation="portrait" xlink:type="simple" id="oo_174117.jpg"/></fig><fig id="F2" position="float" orientation="portrait"><label>Figures 7–10.</label><caption><p>Male genitalia. <bold>7</bold> <italic><tp:taxon-name><tp:taxon-name-part taxon-name-part-type="genus" reg="Arcanusa">Arcanusa</tp:taxon-name-part> <tp:taxon-name-part taxon-name-part-type="species" reg="apexiarcanusa">apexiarcanusa</tp:taxon-name-part></tp:taxon-name></italic> Wang, Chen &amp; Wu, sp. n., holotype, gen. slide no. Ep537 <bold>8</bold> <italic><tp:taxon-name><tp:taxon-name-part taxon-name-part-type="genus" reg="Arcanusa">Ar.</tp:taxon-name-part> <tp:taxon-name-part taxon-name-part-type="species" reg="sinuosa">sinuosa</tp:taxon-name-part></tp:taxon-name></italic> (Moore, 1888), comb. n., gen. slide no. Ep112 <bold>9</bold> <italic><tp:taxon-name><tp:taxon-name-part taxon-name-part-type="genus" reg="Androconia">Androconia</tp:taxon-name-part> <tp:taxon-name-part taxon-name-part-type="species" reg="rallusa">rallusa</tp:taxon-name-part></tp:taxon-name></italic> Wang, Chen &amp; Wu, sp. n., holotype, gen. slide no. Ep680 <bold>10</bold> <italic><tp:taxon-name><tp:taxon-name-part taxon-name-part-type="genus" reg="Androconia">An.</tp:taxon-name-part> <tp:taxon-name-part taxon-name-part-type="species" reg="morulusa">morulusa</tp:taxon-name-part></tp:taxon-name></italic> Wang, Chen &amp; Wu, sp. n., holotype, gen. slide no. Ep691. Scale bars: 1.0 mm.</p></caption><graphic xmlns:xlink="http://www.w3.org/1999/xlink" xlink:href="zookeys-722-087-g002.jpg" position="float" orientation="portrait" xlink:type="simple" id="oo_174118.jpg"/></fig></tp:treatment-sec></tp:taxon-treatment>
