# Supplementary material for: Two new genera and three new species of Epipaschiinae Meyrick from China (Lepidoptera, Pyralidae)
Source: Zookeys. 2017 Dec 13;(722):87–99. doi: 10.3897/zookeys.722.12362 (PMC5740423; doi:10.3897/zookeys.722.12362)
Supplement: XML Treatment for Arcanusa apexiarcanusa [file zookeys.722.12362-treatment2.xml]

<!DOCTYPE tp:taxon-treatment
  PUBLIC "-//TaxonX//DTD Taxonomic Treatment Publishing DTD v0 20100105//EN" "tax-treatment-NSO.dtd">
<tp:taxon-treatment xmlns:tp="http://www.plazi.org/taxpub"><tp:treatment-meta><kwd-group><label>Taxon classification</label><kwd><named-content xmlns:xlink="http://www.w3.org/1999/xlink" content-type="kingdom">Animalia</named-content></kwd><kwd><named-content xmlns:xlink="http://www.w3.org/1999/xlink" content-type="order">Lepidoptera</named-content></kwd><kwd><named-content xmlns:xlink="http://www.w3.org/1999/xlink" content-type="family">Pyralidae</named-content></kwd></kwd-group><mixed-citation publication-type="journal"><person-group><name><surname>Wang</surname><given-names>Mingqiang</given-names></name><name><surname>Chen</surname><given-names>Fuqiang</given-names></name><name><surname>Zhu</surname><given-names>Chaodong</given-names></name><name><surname>Wu</surname><given-names>Chunsheng</given-names></name></person-group><article-title>Two new genera and three new species of <tp:taxon-name><tp:taxon-name-part taxon-name-part-type="subfamily">Epipaschiinae</tp:taxon-name-part></tp:taxon-name> Meyrick from China (<tp:taxon-name><tp:taxon-name-part taxon-name-part-type="order">Lepidoptera</tp:taxon-name-part></tp:taxon-name>, <tp:taxon-name><tp:taxon-name-part taxon-name-part-type="family">Pyralidae</tp:taxon-name-part></tp:taxon-name>)</article-title><source>Zookeys</source><day>13</day><month>12</month><year>2017</year><volume>2017</volume><issue>722</issue><fpage>87</fpage><lpage>99</lpage><pub-id pub-id-type="doi">10.3897/zookeys.722.12362</pub-id></mixed-citation></tp:treatment-meta><tp:nomenclature><tp:taxon-name>
            <tp:taxon-name-part taxon-name-part-type="genus" reg="Arcanusa">Arcanusa</tp:taxon-name-part>
            <tp:taxon-name-part taxon-name-part-type="species" reg="apexiarcanusa">apexiarcanusa</tp:taxon-name-part>
            <object-id xmlns:xlink="http://www.w3.org/1999/xlink" content-type="zoobank" xlink:type="simple">http://zoobank.org/77E22945-54B3-4B8F-9E35-267B05BB2D86</object-id>
          </tp:taxon-name><tp:taxon-authority>Wang, Chen &amp; Wu</tp:taxon-authority><tp:taxon-status xmlns:xlink="http://www.w3.org/1999/xlink" xlink:type="simple">sp. n.</tp:taxon-status><xref ref-type="fig" rid="F1">Figs 1</xref><xref ref-type="fig" rid="F2">, 7</xref><xref ref-type="fig" rid="F4">, 14</xref></tp:nomenclature><tp:treatment-sec sec-type="Differential diagnosis" id="SECID0EPOAC"><title>Differential diagnosis.</title><p>The new species is very similar to <italic><tp:taxon-name><tp:taxon-name-part taxon-name-part-type="genus" reg="Arcanusa">Ar.</tp:taxon-name-part> <tp:taxon-name-part taxon-name-part-type="species" reg="sinuosa">sinuosa</tp:taxon-name-part></tp:taxon-name></italic> comb. n. in external characters, especially the forewing. However, the hindwing is obviously paler than the forewing in the new species, while lightly paler in <italic><tp:taxon-name><tp:taxon-name-part taxon-name-part-type="genus" reg="Arcanusa">Ar.</tp:taxon-name-part> <tp:taxon-name-part taxon-name-part-type="species" reg="sinuosa">sinuosa</tp:taxon-name-part></tp:taxon-name></italic>. In male genitalia, <italic><tp:taxon-name><tp:taxon-name-part taxon-name-part-type="genus" reg="Arcanusa">Ar.</tp:taxon-name-part> <tp:taxon-name-part taxon-name-part-type="species" reg="apexiarcanusa">apexiarcanusa</tp:taxon-name-part></tp:taxon-name></italic> Wang, Chen &amp; Wu, sp. n. has the gnathos beaked and the sacculus with a bifurcated stick-like process while <italic><tp:taxon-name><tp:taxon-name-part taxon-name-part-type="genus" reg="Arcanusa">Ar.</tp:taxon-name-part> <tp:taxon-name-part taxon-name-part-type="species" reg="sinuosa">sinuosa</tp:taxon-name-part></tp:taxon-name></italic> has the gnathos trifurcate with a spine-like apex and the sacculus has a spine-like process. In addition, there are more minute spines on the juxta of the new species than on that of <italic><tp:taxon-name><tp:taxon-name-part taxon-name-part-type="genus" reg="Arcanusa">Ar.</tp:taxon-name-part> <tp:taxon-name-part taxon-name-part-type="species" reg="sinuosa">sinuosa</tp:taxon-name-part></tp:taxon-name></italic>.</p><fig id="F1" position="float" orientation="portrait"><label>Figures 1–6.</label><caption><p>Adults. <bold>1</bold> <italic><tp:taxon-name><tp:taxon-name-part taxon-name-part-type="genus" reg="Arcanusa">Arcanusa</tp:taxon-name-part> <tp:taxon-name-part taxon-name-part-type="species" reg="apexiarcanusa">apexiarcanusa</tp:taxon-name-part></tp:taxon-name></italic> Wang, Chen &amp; Wu, sp. n., male, holotype <bold>2</bold> <italic><tp:taxon-name><tp:taxon-name-part taxon-name-part-type="genus" reg="Arcanusa">Ar.</tp:taxon-name-part> <tp:taxon-name-part taxon-name-part-type="species" reg="sinuosa">sinuosa</tp:taxon-name-part></tp:taxon-name></italic> (Moore, 1888), comb. n., male <bold>3</bold> <italic><tp:taxon-name><tp:taxon-name-part taxon-name-part-type="genus" reg="Androconia">Androconia</tp:taxon-name-part> <tp:taxon-name-part taxon-name-part-type="species" reg="rallusa">rallusa</tp:taxon-name-part></tp:taxon-name></italic> Wang, Chen &amp; Wu, sp. n., male, paratype <bold>4</bold> <italic><tp:taxon-name><tp:taxon-name-part taxon-name-part-type="genus" reg="Androconia">An.</tp:taxon-name-part> <tp:taxon-name-part taxon-name-part-type="species" reg="rallusa">rallusa</tp:taxon-name-part></tp:taxon-name></italic> Wang, Chen &amp; Wu, sp. n., female, paratype <bold>5</bold> <italic><tp:taxon-name><tp:taxon-name-part taxon-name-part-type="genus" reg="Androconia">An.</tp:taxon-name-part> <tp:taxon-name-part taxon-name-part-type="species" reg="morulusa">morulusa</tp:taxon-name-part></tp:taxon-name></italic> Wang, Chen &amp; Wu, sp. n., male, holotype <bold>6</bold> <italic><tp:taxon-name><tp:taxon-name-part taxon-name-part-type="genus" reg="Androconia">An.</tp:taxon-name-part> <tp:taxon-name-part taxon-name-part-type="species" reg="morulusa">morulusa</tp:taxon-name-part></tp:taxon-name></italic> Wang, Chen &amp; Wu, sp. n., female, paratype. Scale bars: 5.0 mm.</p></caption><graphic xmlns:xlink="http://www.w3.org/1999/xlink" xlink:href="zookeys-722-087-g001.jpg" position="float" orientation="portrait" xlink:type="simple" id="oo_174117.jpg"/></fig></tp:treatment-sec><tp:treatment-sec sec-type="description" id="SECID0EIDAE"><title>Description.</title><p>Adult male. Forewing length 15.5 mm (n=1). Head yellow mixed with fuscous; first and second segments of labial palpus with fuscous scales on outer side and pale yellow scales on inner side; third segment with pale brown scales; antenna yellow, scape extension fuscous, mixed with black scales on outer side and pale yellow scales on inner side; apical 2/3 of scape extension with yellow hair-like scales. Thorax mixed with yellow and small number of brown scales. Forewing covered with pale yellow, yellow and black scales; base black mixed with yellow scales, antemedial line black, waved, a black patch above discocellular; central area suffused with yellow scales; postmedial line black, waved, arched outward medially; outer area covered with yellow scales; cilia mixed with yellow and brown. Hindwing pale fuscous, with a blurry waved postmedial line.</p><p>
            <bold>Male genitalia.</bold> Uncus broad, slightly expanded at apex, densely suffused with setae laterally, apex truncated. Gnathos strongly sclerotized, beaked. Valva widening from base to apex, apex expanded; sacculus with stick-like sclerotized process in middle, bifurcated at apex. Juxta with two strongly sclerotized lateral lobes joined in apex, apex with minute spines. Phallus cylindrical, curved slightly, with many spinules laterally.</p><p>
            <bold>Female genitalia.</bold> Unknown.</p></tp:treatment-sec><tp:treatment-sec sec-type="Holotype" id="SECID0EVDAE"><title>Holotype.</title><p>♂, <bold>Yunnan</bold>: Jinghong, 2700 m, 4.VII.1980, gen. slide. no. Ep537 (<named-content xmlns:xlink="http://www.w3.org/1999/xlink" content-type="dwc:institutional_code" xlink:type="simple">IZCAS</named-content>).</p></tp:treatment-sec><tp:treatment-sec sec-type="distribution" id="SECID0ECEAE"><title>Distribution.</title><p>Yunnan.</p></tp:treatment-sec><tp:treatment-sec sec-type="etymology" id="SECID0EHEAE"><title>Etymology.</title><p>The specific name is derived from the Latin “<italic>apex</italic>” (= apex) and “<italic>arcanus</italic>” (= closed) in accordance with the lateral lobes of juxta joined distally in the male genitalia.</p><!--PageBreak--></tp:treatment-sec><tp:treatment-sec><!--Section generated to contain objects referenced in tp:taxon-treatment.--><fig id="F2" position="float" orientation="portrait"><label>Figures 7–10.</label><caption><p>Male genitalia. <bold>7</bold> <italic><tp:taxon-name><tp:taxon-name-part taxon-name-part-type="genus" reg="Arcanusa">Arcanusa</tp:taxon-name-part> <tp:taxon-name-part taxon-name-part-type="species" reg="apexiarcanusa">apexiarcanusa</tp:taxon-name-part></tp:taxon-name></italic> Wang, Chen &amp; Wu, sp. n., holotype, gen. slide no. Ep537 <bold>8</bold> <italic><tp:taxon-name><tp:taxon-name-part taxon-name-part-type="genus" reg="Arcanusa">Ar.</tp:taxon-name-part> <tp:taxon-name-part taxon-name-part-type="species" reg="sinuosa">sinuosa</tp:taxon-name-part></tp:taxon-name></italic> (Moore, 1888), comb. n., gen. slide no. Ep112 <bold>9</bold> <italic><tp:taxon-name><tp:taxon-name-part taxon-name-part-type="genus" reg="Androconia">Androconia</tp:taxon-name-part> <tp:taxon-name-part taxon-name-part-type="species" reg="rallusa">rallusa</tp:taxon-name-part></tp:taxon-name></italic> Wang, Chen &amp; Wu, sp. n., holotype, gen. slide no. Ep680 <bold>10</bold> <italic><tp:taxon-name><tp:taxon-name-part taxon-name-part-type="genus" reg="Androconia">An.</tp:taxon-name-part> <tp:taxon-name-part taxon-name-part-type="species" reg="morulusa">morulusa</tp:taxon-name-part></tp:taxon-name></italic> Wang, Chen &amp; Wu, sp. n., holotype, gen. slide no. Ep691. Scale bars: 1.0 mm.</p></caption><graphic xmlns:xlink="http://www.w3.org/1999/xlink" xlink:href="zookeys-722-087-g002.jpg" position="float" orientation="portrait" xlink:type="simple" id="oo_174118.jpg"/></fig><fig id="F4" position="float" orientation="portrait"><label>Figures 14–15.</label><caption><p>Head of <italic><tp:taxon-name><tp:taxon-name-part taxon-name-part-type="genus" reg="Arcanusa">Arcanusa</tp:taxon-name-part></tp:taxon-name></italic> Wang, Chen &amp; Wu, gen. n. species. <bold>14</bold> <italic><tp:taxon-name><tp:taxon-name-part taxon-name-part-type="genus" reg="Arcanusa">Ar.</tp:taxon-name-part> <tp:taxon-name-part taxon-name-part-type="species" reg="apexiarcanusa">apexiarcanusa</tp:taxon-name-part></tp:taxon-name></italic> Wang, Chen &amp; Wu, sp. n., male, holotype <bold>15</bold> <italic><tp:taxon-name><tp:taxon-name-part taxon-name-part-type="genus" reg="Arcanusa">Ar.</tp:taxon-name-part> <tp:taxon-name-part taxon-name-part-type="species" reg="sinuosa">sinuosa</tp:taxon-name-part></tp:taxon-name></italic> (Moore, 1888), comb. n., male.</p></caption><graphic xmlns:xlink="http://www.w3.org/1999/xlink" xlink:href="zookeys-722-087-g004.jpg" position="float" orientation="portrait" xlink:type="simple" id="oo_174120.jpg"/></fig></tp:treatment-sec></tp:taxon-treatment>
