# Supplementary material for: Two new genera and three new species of Epipaschiinae Meyrick from China (Lepidoptera, Pyralidae)
Source: Zookeys. 2017 Dec 13;(722):87–99. doi: 10.3897/zookeys.722.12362 (PMC5740423; doi:10.3897/zookeys.722.12362)
Supplement: XML Treatment for Arcanusa sinuosa [file zookeys.722.12362-treatment3.xml]

<!DOCTYPE tp:taxon-treatment
  PUBLIC "-//TaxonX//DTD Taxonomic Treatment Publishing DTD v0 20100105//EN" "tax-treatment-NSO.dtd">
<tp:taxon-treatment xmlns:tp="http://www.plazi.org/taxpub"><tp:treatment-meta><kwd-group><label>Taxon classification</label><kwd><named-content xmlns:xlink="http://www.w3.org/1999/xlink" content-type="kingdom">Animalia</named-content></kwd><kwd><named-content xmlns:xlink="http://www.w3.org/1999/xlink" content-type="order">Lepidoptera</named-content></kwd><kwd><named-content xmlns:xlink="http://www.w3.org/1999/xlink" content-type="family">Pyralidae</named-content></kwd></kwd-group><mixed-citation publication-type="journal"><person-group><name><surname>Wang</surname><given-names>Mingqiang</given-names></name><name><surname>Chen</surname><given-names>Fuqiang</given-names></name><name><surname>Zhu</surname><given-names>Chaodong</given-names></name><name><surname>Wu</surname><given-names>Chunsheng</given-names></name></person-group><article-title>Two new genera and three new species of <tp:taxon-name><tp:taxon-name-part taxon-name-part-type="subfamily">Epipaschiinae</tp:taxon-name-part></tp:taxon-name> Meyrick from China (<tp:taxon-name><tp:taxon-name-part taxon-name-part-type="order">Lepidoptera</tp:taxon-name-part></tp:taxon-name>, <tp:taxon-name><tp:taxon-name-part taxon-name-part-type="family">Pyralidae</tp:taxon-name-part></tp:taxon-name>)</article-title><source>Zookeys</source><day>13</day><month>12</month><year>2017</year><volume>2017</volume><issue>722</issue><fpage>87</fpage><lpage>99</lpage><pub-id pub-id-type="doi">10.3897/zookeys.722.12362</pub-id></mixed-citation></tp:treatment-meta><tp:nomenclature><tp:taxon-name>
            <tp:taxon-name-part taxon-name-part-type="genus" reg="Arcanusa">Arcanusa</tp:taxon-name-part>
            <tp:taxon-name-part taxon-name-part-type="species" reg="sinuosa">sinuosa</tp:taxon-name-part>
          </tp:taxon-name><tp:taxon-authority>(Moore, 1888)</tp:taxon-authority><tp:taxon-status xmlns:xlink="http://www.w3.org/1999/xlink" xlink:type="simple">comb. n.</tp:taxon-status><xref ref-type="fig" rid="F1">Figs 2</xref><xref ref-type="fig" rid="F2">, 8</xref><xref ref-type="fig" rid="F3">, 11</xref><xref ref-type="fig" rid="F4">, 15</xref><tp:nomenclature-citation-list><tp:nomenclature-citation><tp:taxon-name>
                <tp:taxon-name-part taxon-name-part-type="genus" reg="Scopocera">Scopocera</tp:taxon-name-part> <tp:taxon-name-part taxon-name-part-type="species" reg="sinuosa">sinuosa</tp:taxon-name-part></tp:taxon-name><comment>Moore, 1888: see <xref ref-type="bibr" rid="B7">Moore 1888</xref>: 203. Type Locality: India (Darjeeling).</comment></tp:nomenclature-citation><tp:nomenclature-citation><tp:taxon-name>
                <tp:taxon-name-part taxon-name-part-type="genus" reg="Stericta">Stericta</tp:taxon-name-part> <tp:taxon-name-part taxon-name-part-type="species" reg="sinuosa">sinuosa</tp:taxon-name-part></tp:taxon-name><comment>(Moore): see <xref ref-type="bibr" rid="B1">Hampson 1896</xref>: 122; <xref ref-type="bibr" rid="B16">Wang et al. 2003</xref>: 117; <xref ref-type="bibr" rid="B9">Rong and Li 2017</xref>: 470.</comment></tp:nomenclature-citation></tp:nomenclature-citation-list></tp:nomenclature><tp:treatment-sec sec-type="Differential diagnosis" id="SECID0ESHAE"><title>Differential diagnosis.</title><p>The species is unique in both the external and genital characters than other species of <italic><tp:taxon-name><tp:taxon-name-part taxon-name-part-type="genus" reg="Stericta">Stericta</tp:taxon-name-part></tp:taxon-name></italic> by its distinct antemedial line and the different juxta. The species is similar to <italic><tp:taxon-name><tp:taxon-name-part taxon-name-part-type="genus" reg="Arcanusa">Ar.</tp:taxon-name-part> <tp:taxon-name-part taxon-name-part-type="species" reg="apexiarcanusa">apexiarcanusa</tp:taxon-name-part></tp:taxon-name></italic> Wang, Chen &amp; Wu, sp. n. Their differences are described above.</p></tp:treatment-sec><tp:treatment-sec sec-type="redescription" id="SECID0EKIAE"><title>Redescription.</title><p>Adult. Forewing length 11.0–15.0 mm (n=7). Head yellow mixed with fuscous; labial palpus first segment of labial palpus with pale brown scales, second segment with more fuscous scales than first; third segment with pale yellow scales, apically exceeding metathorax; antenna suffused with yellowish-brown scales. One-third length of scape extension at base with yellow and mixed with black scales; 2/3 length of scape extension closer apex with yellow and black hair-like scales. Thorax mixed with yellow and small number of blackish-brown scales. Forewing covered with yellow, yellowish-brown and black scales; base covered with black scales, antemedial line black, waved, a black patch located on discocellular; central <!--PageBreak-->area suffused with pale yellow scales; postmedial line black, waved, arched outward medially; outer area covered with yellowish-brown scales; cilia mixed yellow and brown. Hindwing paler than forewing, with distinct waved postmedial line and more or less black basal area.</p><p>
            <bold>Male genitalia.</bold> Uncus broad, expanded at apex, densely suffused with setae laterally. Gnathos strongly sclerotized, apex with trifurcate spine-like process. Valva nearly the same width from base to apex, apex obliquely truncated; costa strongly sclerotized, apex swollen; sacculus expanded at base, with a spine-like process in middle. Juxta with two strongly sclerotized lobes joined at apex, apex with minute spines. Phallus cylindrical, with many slender spines distally, curved slightly.</p><p>
            <bold>Female genitalia.</bold> Ovipositor obviously expanded. Apophysis anterioris lightly longer than apophysis posterioris. Antrum lightly sclerotized. Ductus bursae short, membranous. Corpus bursae rounded, signa consisting of two sclerotized incurved plates.</p></tp:treatment-sec><tp:treatment-sec sec-type="material" id="SECID0E1IAE"><title>Material examined.</title><p>
            <bold>Fujian</bold>: Wuyishan, Sangang, 1♂, gen. slide. no. Ep704 (<named-content xmlns:xlink="http://www.w3.org/1999/xlink" content-type="dwc:institutional_code" xlink:type="simple">IZCAS</named-content>); Chong’anxingcun, Sangang, 740 m, 1♀, 17.VI.1960, Zhang Yiran, gen. slide. no. Ep538 (<named-content xmlns:xlink="http://www.w3.org/1999/xlink" content-type="dwc:institutional_code" xlink:type="simple">IZCAS</named-content>). <bold>Hainan</bold>: Jianfengling, 1♂, 23.X.1981, Gu Maobin (<named-content xmlns:xlink="http://www.w3.org/1999/xlink" content-type="dwc:institutional_code" xlink:type="simple">IZCAS</named-content>). <bold>Yunnan</bold>: Jinping, Hetouzai, 1600 m, 1♂, 13.V.1956, Huang Keren, gen. slide. no. Ep112 (<named-content xmlns:xlink="http://www.w3.org/1999/xlink" content-type="dwc:institutional_code" xlink:type="simple">IZCAS</named-content>); Pingbian, Daweishan, 1500 m, 1♂, 20.VI.1956, Huang Keren, gen. slide. no. Ep705 (<named-content xmlns:xlink="http://www.w3.org/1999/xlink" content-type="dwc:institutional_code" xlink:type="simple">IZCAS</named-content>); Pingbian, 1200–1600 m, 1♀, 18.VII.1958, Huang Keren (<named-content xmlns:xlink="http://www.w3.org/1999/xlink" content-type="dwc:institutional_code" xlink:type="simple">IZCAS</named-content>); Xishuangbanna, Menghai, 1500 m, 1♂, 20.VI.1956, Wang Shuyong (<named-content xmlns:xlink="http://www.w3.org/1999/xlink" content-type="dwc:institutional_code" xlink:type="simple">IZCAS</named-content>).</p><fig id="F2" position="float" orientation="portrait"><label>Figures 7–10.</label><caption><p>Male genitalia. <bold>7</bold> <italic><tp:taxon-name><tp:taxon-name-part taxon-name-part-type="genus" reg="Arcanusa">Arcanusa</tp:taxon-name-part> <tp:taxon-name-part taxon-name-part-type="species" reg="apexiarcanusa">apexiarcanusa</tp:taxon-name-part></tp:taxon-name></italic> Wang, Chen &amp; Wu, sp. n., holotype, gen. slide no. Ep537 <bold>8</bold> <italic><tp:taxon-name><tp:taxon-name-part taxon-name-part-type="genus" reg="Arcanusa">Ar.</tp:taxon-name-part> <tp:taxon-name-part taxon-name-part-type="species" reg="sinuosa">sinuosa</tp:taxon-name-part></tp:taxon-name></italic> (Moore, 1888), comb. n., gen. slide no. Ep112 <bold>9</bold> <italic><tp:taxon-name><tp:taxon-name-part taxon-name-part-type="genus" reg="Androconia">Androconia</tp:taxon-name-part> <tp:taxon-name-part taxon-name-part-type="species" reg="rallusa">rallusa</tp:taxon-name-part></tp:taxon-name></italic> Wang, Chen &amp; Wu, sp. n., holotype, gen. slide no. Ep680 <bold>10</bold> <italic><tp:taxon-name><tp:taxon-name-part taxon-name-part-type="genus" reg="Androconia">An.</tp:taxon-name-part> <tp:taxon-name-part taxon-name-part-type="species" reg="morulusa">morulusa</tp:taxon-name-part></tp:taxon-name></italic> Wang, Chen &amp; Wu, sp. n., holotype, gen. slide no. Ep691. Scale bars: 1.0 mm.</p></caption><graphic xmlns:xlink="http://www.w3.org/1999/xlink" xlink:href="zookeys-722-087-g002.jpg" position="float" orientation="portrait" xlink:type="simple" id="oo_174118.jpg"/></fig></tp:treatment-sec><tp:treatment-sec sec-type="distribution" id="SECID0EKMAE"><title>Distribution.</title><p>China (Fujian, Hainan, Yunnan), Bhutan, India.</p><!--PageBreak--></tp:treatment-sec><tp:treatment-sec sec-type="remarks" id="SECID0EQMAE"><title>Remarks.</title><p>This species was firstly reported in China (Wuyishan Nature Reserve, Fujian) by <xref ref-type="bibr" rid="B16">Wang et al. (2003)</xref>. We reexamined their voucher material from Fujian (Ep704), which are in accordance with the original description of <italic><tp:taxon-name><tp:taxon-name-part taxon-name-part-type="genus" reg="Stericta">Stericta</tp:taxon-name-part> <tp:taxon-name-part taxon-name-part-type="species" reg="sinuosa">sinuosa</tp:taxon-name-part></tp:taxon-name></italic> (Moore, 1888). The species was originally described in <italic><tp:taxon-name><tp:taxon-name-part taxon-name-part-type="genus" reg="Scopocera">Scopocera</tp:taxon-name-part></tp:taxon-name></italic> (junior synonym of <italic><tp:taxon-name><tp:taxon-name-part taxon-name-part-type="genus" reg="Stericta">Stericta</tp:taxon-name-part></tp:taxon-name></italic>). However, the species is closer to <italic><tp:taxon-name><tp:taxon-name-part taxon-name-part-type="genus" reg="Lista">Lista</tp:taxon-name-part></tp:taxon-name></italic> than <italic><tp:taxon-name><tp:taxon-name-part taxon-name-part-type="genus" reg="Stericta">Stericta</tp:taxon-name-part></tp:taxon-name></italic>, because it does not have hairs on the outer side of mid-leg tibiae and has quite different genitalia to those of <italic><tp:taxon-name><tp:taxon-name-part taxon-name-part-type="genus" reg="Lista">Lista</tp:taxon-name-part></tp:taxon-name></italic>. Thus, a new genus is erected to place the species and a new species, <italic><tp:taxon-name><tp:taxon-name-part taxon-name-part-type="genus" reg="Arcanusa">Ar.</tp:taxon-name-part> <tp:taxon-name-part taxon-name-part-type="species" reg="apexiarcanusa">apexiarcanusa</tp:taxon-name-part></tp:taxon-name></italic> Wang, Chen &amp; Wu, sp. n. In addition, the female is reported for the first time here.</p></tp:treatment-sec><tp:treatment-sec><!--Section generated to contain objects referenced in tp:taxon-treatment.--><fig id="F1" position="float" orientation="portrait"><label>Figures 1–6.</label><caption><p>Adults. <bold>1</bold> <italic><tp:taxon-name><tp:taxon-name-part taxon-name-part-type="genus" reg="Arcanusa">Arcanusa</tp:taxon-name-part> <tp:taxon-name-part taxon-name-part-type="species" reg="apexiarcanusa">apexiarcanusa</tp:taxon-name-part></tp:taxon-name></italic> Wang, Chen &amp; Wu, sp. n., male, holotype <bold>2</bold> <italic><tp:taxon-name><tp:taxon-name-part taxon-name-part-type="genus" reg="Arcanusa">Ar.</tp:taxon-name-part> <tp:taxon-name-part taxon-name-part-type="species" reg="sinuosa">sinuosa</tp:taxon-name-part></tp:taxon-name></italic> (Moore, 1888), comb. n., male <bold>3</bold> <italic><tp:taxon-name><tp:taxon-name-part taxon-name-part-type="genus" reg="Androconia">Androconia</tp:taxon-name-part> <tp:taxon-name-part taxon-name-part-type="species" reg="rallusa">rallusa</tp:taxon-name-part></tp:taxon-name></italic> Wang, Chen &amp; Wu, sp. n., male, paratype <bold>4</bold> <italic><tp:taxon-name><tp:taxon-name-part taxon-name-part-type="genus" reg="Androconia">An.</tp:taxon-name-part> <tp:taxon-name-part taxon-name-part-type="species" reg="rallusa">rallusa</tp:taxon-name-part></tp:taxon-name></italic> Wang, Chen &amp; Wu, sp. n., female, paratype <bold>5</bold> <italic><tp:taxon-name><tp:taxon-name-part taxon-name-part-type="genus" reg="Androconia">An.</tp:taxon-name-part> <tp:taxon-name-part taxon-name-part-type="species" reg="morulusa">morulusa</tp:taxon-name-part></tp:taxon-name></italic> Wang, Chen &amp; Wu, sp. n., male, holotype <bold>6</bold> <italic><tp:taxon-name><tp:taxon-name-part taxon-name-part-type="genus" reg="Androconia">An.</tp:taxon-name-part> <tp:taxon-name-part taxon-name-part-type="species" reg="morulusa">morulusa</tp:taxon-name-part></tp:taxon-name></italic> Wang, Chen &amp; Wu, sp. n., female, paratype. Scale bars: 5.0 mm.</p></caption><graphic xmlns:xlink="http://www.w3.org/1999/xlink" xlink:href="zookeys-722-087-g001.jpg" position="float" orientation="portrait" xlink:type="simple" id="oo_174117.jpg"/></fig><fig id="F3" position="float" orientation="portrait"><label>Figures 11–13.</label><caption><p>Female genitalia. <bold>11</bold> <italic><tp:taxon-name><tp:taxon-name-part taxon-name-part-type="genus" reg="Arcanusa">Arcanusa</tp:taxon-name-part> <tp:taxon-name-part taxon-name-part-type="species" reg="sinuosa">sinuosa</tp:taxon-name-part></tp:taxon-name></italic> (Moore, 1888), comb. n., gen. slide no. Ep538 <bold>12</bold> <italic><tp:taxon-name><tp:taxon-name-part taxon-name-part-type="genus" reg="Androconia">Androconia</tp:taxon-name-part> <tp:taxon-name-part taxon-name-part-type="species" reg="rallusa">rallusa</tp:taxon-name-part></tp:taxon-name></italic> Wang, Chen &amp; Wu, sp. n., paratype, gen. slide no. Ep702 <bold>13</bold> <italic><tp:taxon-name><tp:taxon-name-part taxon-name-part-type="genus" reg="Androconia">An.</tp:taxon-name-part> <tp:taxon-name-part taxon-name-part-type="species" reg="morulusa">morulusa</tp:taxon-name-part></tp:taxon-name></italic> Wang, Chen &amp; Wu, sp. n., paratype, gen. slide no. Ep692. Scale bars: 1.0 mm.</p></caption><graphic xmlns:xlink="http://www.w3.org/1999/xlink" xlink:href="zookeys-722-087-g003.jpg" position="float" orientation="portrait" xlink:type="simple" id="oo_174119.jpg"/></fig><fig id="F4" position="float" orientation="portrait"><label>Figures 14–15.</label><caption><p>Head of <italic><tp:taxon-name><tp:taxon-name-part taxon-name-part-type="genus" reg="Arcanusa">Arcanusa</tp:taxon-name-part></tp:taxon-name></italic> Wang, Chen &amp; Wu, gen. n. species. <bold>14</bold> <italic><tp:taxon-name><tp:taxon-name-part taxon-name-part-type="genus" reg="Arcanusa">Ar.</tp:taxon-name-part> <tp:taxon-name-part taxon-name-part-type="species" reg="apexiarcanusa">apexiarcanusa</tp:taxon-name-part></tp:taxon-name></italic> Wang, Chen &amp; Wu, sp. n., male, holotype <bold>15</bold> <italic><tp:taxon-name><tp:taxon-name-part taxon-name-part-type="genus" reg="Arcanusa">Ar.</tp:taxon-name-part> <tp:taxon-name-part taxon-name-part-type="species" reg="sinuosa">sinuosa</tp:taxon-name-part></tp:taxon-name></italic> (Moore, 1888), comb. n., male.</p></caption><graphic xmlns:xlink="http://www.w3.org/1999/xlink" xlink:href="zookeys-722-087-g004.jpg" position="float" orientation="portrait" xlink:type="simple" id="oo_174120.jpg"/></fig></tp:treatment-sec><ref-list><ref id="B7"><mixed-citation xmlns:xlink="http://www.w3.org/1999/xlink" xlink:type="simple">
          <person-group><name name-style="western"><surname>Moore</surname><given-names>F</given-names></name></person-group> (<year>1888</year>) Descriptions of New Indian Lepidopterous Insects from the collection of the late Mr. W. S. Atkinson – <tp:taxon-name><tp:taxon-name-part taxon-name-part-type="suborder">Heterocera</tp:taxon-name-part></tp:taxon-name>. Part 3. Taylor &amp; Francis, London, 199–299. <ext-link xlink:type="simple" ext-link-type="uri" xlink:href="https://biodiversitylibrary.org/page/4824244">https://biodiversitylibrary.org/page/4824244</ext-link></mixed-citation></ref><ref id="B1"><mixed-citation xmlns:xlink="http://www.w3.org/1999/xlink" xlink:type="simple">
          <person-group><name name-style="western"><surname>Hampson</surname><given-names>GF</given-names></name></person-group> (<year>1896</year>) <source>Moths – Vol. 4. In: Blanford WT (Ed.) The Fauna of British India, including Ceylon and Burma.</source> <publisher-name>Taylor &amp; Francis</publisher-name>, <publisher-loc>London</publisher-loc>, <size units="page">594 pp</size>. <ext-link xlink:type="simple" ext-link-type="uri" xlink:href="https://biodiversitylibrary.org/page/40410302">https://biodiversitylibrary.org/page/40410302</ext-link></mixed-citation></ref><ref id="B16"><mixed-citation xmlns:xlink="http://www.w3.org/1999/xlink" xlink:type="simple">
          <person-group><name name-style="western"><surname>Wang</surname><given-names>JS</given-names></name><name name-style="western"><surname>Song</surname><given-names>SM</given-names></name><name name-style="western"><surname>Chen</surname><given-names>TM</given-names></name></person-group> (<year>2003</year>) <source>Fauna of <tp:taxon-name><tp:taxon-name-part taxon-name-part-type="family">Pyralidae</tp:taxon-name-part></tp:taxon-name> of Wuyishan Nature Reserve in China.</source> <publisher-name>China Science and Technology Press</publisher-name>, <publisher-loc>Beijing</publisher-loc>, <size units="page">328 pp</size>.</mixed-citation></ref><ref id="B9"><mixed-citation xmlns:xlink="http://www.w3.org/1999/xlink" xlink:type="simple">
          <person-group><name name-style="western"><surname>Rong</surname><given-names>H</given-names></name><name name-style="western"><surname>Li</surname><given-names>H</given-names></name></person-group> (<year>2017</year>) <article-title>Taxonomic study of the genus <italic><tp:taxon-name><tp:taxon-name-part taxon-name-part-type="genus">Stericta</tp:taxon-name-part></tp:taxon-name></italic> Lederer (<tp:taxon-name><tp:taxon-name-part taxon-name-part-type="order">Lepidoptera</tp:taxon-name-part></tp:taxon-name>: <tp:taxon-name><tp:taxon-name-part taxon-name-part-type="family">Pyralidae</tp:taxon-name-part></tp:taxon-name>: <tp:taxon-name><tp:taxon-name-part taxon-name-part-type="subfamily">Epipaschiinae</tp:taxon-name-part></tp:taxon-name>) from China.</article-title> <source>Zoological Systematics</source> <volume>42</volume>(<issue>4</issue>): <fpage>463</fpage>–<lpage>475</lpage>.</mixed-citation></ref></ref-list></tp:taxon-treatment>
