# Supplementary material for: Two new genera and three new species of Epipaschiinae Meyrick from China (Lepidoptera, Pyralidae)
Source: Zookeys. 2017 Dec 13;(722):87–99. doi: 10.3897/zookeys.722.12362 (PMC5740423; doi:10.3897/zookeys.722.12362)
Supplement: XML Treatment for Androconia [file zookeys.722.12362-treatment4.xml]

<!DOCTYPE tp:taxon-treatment
  PUBLIC "-//TaxonX//DTD Taxonomic Treatment Publishing DTD v0 20100105//EN" "tax-treatment-NSO.dtd">
<tp:taxon-treatment xmlns:tp="http://www.plazi.org/taxpub"><tp:treatment-meta><kwd-group><label>Taxon classification</label><kwd><named-content xmlns:xlink="http://www.w3.org/1999/xlink" content-type="kingdom">Animalia</named-content></kwd><kwd><named-content xmlns:xlink="http://www.w3.org/1999/xlink" content-type="order">Lepidoptera</named-content></kwd><kwd><named-content xmlns:xlink="http://www.w3.org/1999/xlink" content-type="family">Pyralidae</named-content></kwd></kwd-group><mixed-citation publication-type="journal"><person-group><name><surname>Wang</surname><given-names>Mingqiang</given-names></name><name><surname>Chen</surname><given-names>Fuqiang</given-names></name><name><surname>Zhu</surname><given-names>Chaodong</given-names></name><name><surname>Wu</surname><given-names>Chunsheng</given-names></name></person-group><article-title>Two new genera and three new species of <tp:taxon-name><tp:taxon-name-part taxon-name-part-type="subfamily">Epipaschiinae</tp:taxon-name-part></tp:taxon-name> Meyrick from China (<tp:taxon-name><tp:taxon-name-part taxon-name-part-type="order">Lepidoptera</tp:taxon-name-part></tp:taxon-name>, <tp:taxon-name><tp:taxon-name-part taxon-name-part-type="family">Pyralidae</tp:taxon-name-part></tp:taxon-name>)</article-title><source>Zookeys</source><day>13</day><month>12</month><year>2017</year><volume>2017</volume><issue>722</issue><fpage>87</fpage><lpage>99</lpage><pub-id pub-id-type="doi">10.3897/zookeys.722.12362</pub-id></mixed-citation></tp:treatment-meta><tp:nomenclature><tp:taxon-name>
            <tp:taxon-name-part taxon-name-part-type="genus" reg="Androconia">Androconia</tp:taxon-name-part>
            <object-id xmlns:xlink="http://www.w3.org/1999/xlink" content-type="zoobank" xlink:type="simple">http://zoobank.org/5B123A0D-CDD7-4F54-BB5C-D65A41CB5A7A</object-id>
          </tp:taxon-name><tp:taxon-authority>Wang, Chen &amp; Wu</tp:taxon-authority><tp:taxon-status xmlns:xlink="http://www.w3.org/1999/xlink" xlink:type="simple">gen. n.</tp:taxon-status></tp:nomenclature><tp:treatment-sec sec-type="type species" id="SECID0EXPAE"><title>Type species.</title><p>
            <italic><tp:taxon-name><tp:taxon-name-part taxon-name-part-type="genus" reg="Androconia">Androconia</tp:taxon-name-part> <tp:taxon-name-part taxon-name-part-type="species" reg="rallusa">rallusa</tp:taxon-name-part></tp:taxon-name></italic> Wang, Chen &amp; Wu, sp. n.</p></tp:treatment-sec><tp:treatment-sec sec-type="diagnosis" id="SECID0EIQAE"><title>Diagnosis.</title><p>The new genus is similar to <italic><tp:taxon-name><tp:taxon-name-part taxon-name-part-type="genus" reg="Stericta">Stericta</tp:taxon-name-part></tp:taxon-name></italic> Lederer, 1863 based on the wing pattern, especially the black discocellular spot on the forewing. However, it can be easily distinguished from <italic><tp:taxon-name><tp:taxon-name-part taxon-name-part-type="genus" reg="Stericta">Stericta</tp:taxon-name-part></tp:taxon-name></italic> by its males having an androconium at the discocellular cell of the forewing and the slender uncus which is obviously thinner than that of the other genera of <tp:taxon-name><tp:taxon-name-part taxon-name-part-type="subfamily">Epipaschiinae</tp:taxon-name-part></tp:taxon-name>.</p></tp:treatment-sec><tp:treatment-sec sec-type="description" id="SECID0EBRAE"><title>Description.</title><p>Medium sized to <tp:taxon-name><tp:taxon-name-part taxon-name-part-type="family">Pyralidae</tp:taxon-name-part></tp:taxon-name> (9.0–12.0 mm in forewing length). Head covered with dense scales; labial palpus upturned, third segment slender and pointed obviously; antenna filiform. Forewing with an androconium at discocellular cell in male, two black spots located at basal and terminal cell, respectively; antemedial and postmedial lines wavy, distinct, hindwings suffused with pale red scales.</p><!--PageBreak--><p>
            <bold>Venation</bold> (Fig. <xref ref-type="fig" rid="F7">23</xref>). In forewing, Sc reaching 2/3 of costa; R<sub>1</sub> arising from 2/3 of upper angle of cell; R<sub>2</sub> arising before upper angle of cell; R<sub>3-5</sub> and M<sub>1</sub> from upper angle of cell and short stalked at base; R<sub>3+4</sub> stalked with R<sub>5</sub> at mid-length; M<sub>2</sub> and M<sub>3</sub> from lower angle of cell in same point; CuA<sub>1</sub> and CuA<sub>2</sub> nearly parallel; 1A+2A anastomosed at base. In hindwing, Sc+R<sub>1</sub> and Rs connected at middle of Sc+R<sub>1</sub>; Rs shortly stalked with M<sub>1</sub>; M<sub>2</sub> and M<sub>3</sub> separated from lower angle of cell in same point; CuA<sub>1</sub> and CuA<sub>2</sub> nearly parallel; three A veins present.</p><p>
            <bold>Male genitalia.</bold> Uncus slender, densely setose. Gnathos with slender lateral arms, apex hooked. Valva slender, costa lightly sclerotized; sacculus swollen and warped in base. Juxta bifurcated. Phallus slender.</p><p>
            <bold>Female genitalia.</bold> Ovipositor covered with dense setae. Apophysis anterioris nearly as same length as apophysis posterioris. Antrum and ductus bursae membranous. Corpus bursae nearly elliptic, with two signa.</p></tp:treatment-sec><tp:treatment-sec sec-type="distribution" id="SECID0E6SAE"><title>Distribution.</title><p>China (Fig. <xref ref-type="fig" rid="F8">24</xref>).</p></tp:treatment-sec><tp:treatment-sec sec-type="etymology" id="SECID0EJTAE"><title>Etymology.</title><p>The generic name is in accordance with the androconium of the male forewing, derived from the Greek “<italic>andro</italic>” and “<italic>konos</italic>”.</p></tp:treatment-sec><tp:treatment-sec sec-type="remarks" id="SECID0ETTAE"><title>Remarks.</title><p>The species of the new genus is sexually dimorphic in color. Although both sexes have the same wing pattern on both wings, the female has the forewing with less black scales and androconium absent, and the hindwing looks redder than the forewing.</p></tp:treatment-sec><tp:treatment-sec sec-type="key" id="SECID0EYTAE"><title>Key to species of <italic><tp:taxon-name><tp:taxon-name-part taxon-name-part-type="genus" reg="Androconia">Androconia</tp:taxon-name-part></tp:taxon-name></italic> Wang, Chen &amp; Wu, gen. n.</title><table-wrap content-type="key" position="anchor" orientation="portrait"><table id="TID0EOIAE" rules="all"><tbody><tr><td rowspan="1" colspan="1">1</td><td rowspan="1" colspan="1">Forewing suffused with yellow scales. Male with juxta nearly same width from base to apex and cornuti absent (Figs <xref ref-type="fig" rid="F1">3</xref>, <xref ref-type="fig" rid="F2">9</xref>); female genitalia with ductus bursae and ductus seminalis relatively narrow</td><td rowspan="1" colspan="1">
                    <bold><italic><tp:taxon-name><tp:taxon-name-part taxon-name-part-type="genus" reg="Androconia">Androconia</tp:taxon-name-part> <tp:taxon-name-part taxon-name-part-type="species" reg="rallusa">rallusa</tp:taxon-name-part></tp:taxon-name></italic> Wang, Chen &amp; Wu, sp. n.</bold>
                  </td></tr><tr><td rowspan="1" colspan="1">–</td><td rowspan="1" colspan="1">Forewing suffused with fuscous scales. Male genitalia with juxta constricted from base to apex and an irregular cornutus (Figs <xref ref-type="fig" rid="F1">5</xref>, <xref ref-type="fig" rid="F2">10</xref>); female genitalia with ductus bursae and ductus seminalis relatively broad</td><td rowspan="1" colspan="1">
                    <bold><italic><tp:taxon-name><tp:taxon-name-part taxon-name-part-type="genus" reg="Androconia">Androconia</tp:taxon-name-part> <tp:taxon-name-part taxon-name-part-type="species" reg="morulusa">morulusa</tp:taxon-name-part></tp:taxon-name></italic> Wang, Chen &amp; Wu, sp. n.</bold>
                  </td></tr></tbody></table></table-wrap></tp:treatment-sec><tp:treatment-sec><!--Section generated to contain objects referenced in tp:taxon-treatment.--><fig id="F7" position="float" orientation="portrait"><label>Figures 22–23.</label><caption><p>Venation. <bold>22</bold> <italic><tp:taxon-name><tp:taxon-name-part taxon-name-part-type="genus" reg="Arcanusa">Arcanusa</tp:taxon-name-part> <tp:taxon-name-part taxon-name-part-type="species" reg="sinuosa">sinuosa</tp:taxon-name-part></tp:taxon-name></italic> (Moore, 1888), comb. n. <bold>23</bold> <italic><tp:taxon-name><tp:taxon-name-part taxon-name-part-type="genus" reg="Androconia">Androconia</tp:taxon-name-part> <tp:taxon-name-part taxon-name-part-type="species" reg="rallusa">rallusa</tp:taxon-name-part></tp:taxon-name></italic> Wang, Chen &amp; Wu, sp. n. Scale bars: 5.0 mm.</p></caption><graphic xmlns:xlink="http://www.w3.org/1999/xlink" xlink:href="zookeys-722-087-g007.jpg" position="float" orientation="portrait" xlink:type="simple" id="oo_174123.jpg"/></fig><fig id="F8" position="float" orientation="portrait"><label>Figure 24.</label><caption><p>Distribution map of <italic><tp:taxon-name><tp:taxon-name-part taxon-name-part-type="genus" reg="Arcanusa">Arcanusa</tp:taxon-name-part></tp:taxon-name></italic> Wang, Chen &amp; Wu, gen. n. and <italic><tp:taxon-name><tp:taxon-name-part taxon-name-part-type="genus" reg="Androconia">Androconia</tp:taxon-name-part></tp:taxon-name></italic> Wang, Chen &amp; Wu, gen. n. in China.</p></caption><graphic xmlns:xlink="http://www.w3.org/1999/xlink" xlink:href="zookeys-722-087-g008.jpg" position="float" orientation="portrait" xlink:type="simple" id="oo_174124.jpg"/></fig><fig id="F1" position="float" orientation="portrait"><label>Figures 1–6.</label><caption><p>Adults. <bold>1</bold> <italic><tp:taxon-name><tp:taxon-name-part taxon-name-part-type="genus" reg="Arcanusa">Arcanusa</tp:taxon-name-part> <tp:taxon-name-part taxon-name-part-type="species" reg="apexiarcanusa">apexiarcanusa</tp:taxon-name-part></tp:taxon-name></italic> Wang, Chen &amp; Wu, sp. n., male, holotype <bold>2</bold> <italic><tp:taxon-name><tp:taxon-name-part taxon-name-part-type="genus" reg="Arcanusa">Ar.</tp:taxon-name-part> <tp:taxon-name-part taxon-name-part-type="species" reg="sinuosa">sinuosa</tp:taxon-name-part></tp:taxon-name></italic> (Moore, 1888), comb. n., male <bold>3</bold> <italic><tp:taxon-name><tp:taxon-name-part taxon-name-part-type="genus" reg="Androconia">Androconia</tp:taxon-name-part> <tp:taxon-name-part taxon-name-part-type="species" reg="rallusa">rallusa</tp:taxon-name-part></tp:taxon-name></italic> Wang, Chen &amp; Wu, sp. n., male, paratype <bold>4</bold> <italic><tp:taxon-name><tp:taxon-name-part taxon-name-part-type="genus" reg="Androconia">An.</tp:taxon-name-part> <tp:taxon-name-part taxon-name-part-type="species" reg="rallusa">rallusa</tp:taxon-name-part></tp:taxon-name></italic> Wang, Chen &amp; Wu, sp. n., female, paratype <bold>5</bold> <italic><tp:taxon-name><tp:taxon-name-part taxon-name-part-type="genus" reg="Androconia">An.</tp:taxon-name-part> <tp:taxon-name-part taxon-name-part-type="species" reg="morulusa">morulusa</tp:taxon-name-part></tp:taxon-name></italic> Wang, Chen &amp; Wu, sp. n., male, holotype <bold>6</bold> <italic><tp:taxon-name><tp:taxon-name-part taxon-name-part-type="genus" reg="Androconia">An.</tp:taxon-name-part> <tp:taxon-name-part taxon-name-part-type="species" reg="morulusa">morulusa</tp:taxon-name-part></tp:taxon-name></italic> Wang, Chen &amp; Wu, sp. n., female, paratype. Scale bars: 5.0 mm.</p></caption><graphic xmlns:xlink="http://www.w3.org/1999/xlink" xlink:href="zookeys-722-087-g001.jpg" position="float" orientation="portrait" xlink:type="simple" id="oo_174117.jpg"/></fig><fig id="F2" position="float" orientation="portrait"><label>Figures 7–10.</label><caption><p>Male genitalia. <bold>7</bold> <italic><tp:taxon-name><tp:taxon-name-part taxon-name-part-type="genus" reg="Arcanusa">Arcanusa</tp:taxon-name-part> <tp:taxon-name-part taxon-name-part-type="species" reg="apexiarcanusa">apexiarcanusa</tp:taxon-name-part></tp:taxon-name></italic> Wang, Chen &amp; Wu, sp. n., holotype, gen. slide no. Ep537 <bold>8</bold> <italic><tp:taxon-name><tp:taxon-name-part taxon-name-part-type="genus" reg="Arcanusa">Ar.</tp:taxon-name-part> <tp:taxon-name-part taxon-name-part-type="species" reg="sinuosa">sinuosa</tp:taxon-name-part></tp:taxon-name></italic> (Moore, 1888), comb. n., gen. slide no. Ep112 <bold>9</bold> <italic><tp:taxon-name><tp:taxon-name-part taxon-name-part-type="genus" reg="Androconia">Androconia</tp:taxon-name-part> <tp:taxon-name-part taxon-name-part-type="species" reg="rallusa">rallusa</tp:taxon-name-part></tp:taxon-name></italic> Wang, Chen &amp; Wu, sp. n., holotype, gen. slide no. Ep680 <bold>10</bold> <italic><tp:taxon-name><tp:taxon-name-part taxon-name-part-type="genus" reg="Androconia">An.</tp:taxon-name-part> <tp:taxon-name-part taxon-name-part-type="species" reg="morulusa">morulusa</tp:taxon-name-part></tp:taxon-name></italic> Wang, Chen &amp; Wu, sp. n., holotype, gen. slide no. Ep691. Scale bars: 1.0 mm.</p></caption><graphic xmlns:xlink="http://www.w3.org/1999/xlink" xlink:href="zookeys-722-087-g002.jpg" position="float" orientation="portrait" xlink:type="simple" id="oo_174118.jpg"/></fig></tp:treatment-sec></tp:taxon-treatment>
