# Supplementary material for: Two new genera and three new species of Epipaschiinae Meyrick from China (Lepidoptera, Pyralidae)
Source: Zookeys. 2017 Dec 13;(722):87–99. doi: 10.3897/zookeys.722.12362 (PMC5740423; doi:10.3897/zookeys.722.12362)
Supplement: XML Treatment for Androconia morulusa [file zookeys.722.12362-treatment6.xml]

<!DOCTYPE tp:taxon-treatment
  PUBLIC "-//TaxonX//DTD Taxonomic Treatment Publishing DTD v0 20100105//EN" "tax-treatment-NSO.dtd">
<tp:taxon-treatment xmlns:tp="http://www.plazi.org/taxpub"><tp:treatment-meta><kwd-group><label>Taxon classification</label><kwd><named-content xmlns:xlink="http://www.w3.org/1999/xlink" content-type="kingdom">Animalia</named-content></kwd><kwd><named-content xmlns:xlink="http://www.w3.org/1999/xlink" content-type="order">Lepidoptera</named-content></kwd><kwd><named-content xmlns:xlink="http://www.w3.org/1999/xlink" content-type="family">Pyralidae</named-content></kwd></kwd-group><mixed-citation publication-type="journal"><person-group><name><surname>Wang</surname><given-names>Mingqiang</given-names></name><name><surname>Chen</surname><given-names>Fuqiang</given-names></name><name><surname>Zhu</surname><given-names>Chaodong</given-names></name><name><surname>Wu</surname><given-names>Chunsheng</given-names></name></person-group><article-title>Two new genera and three new species of <tp:taxon-name><tp:taxon-name-part taxon-name-part-type="subfamily">Epipaschiinae</tp:taxon-name-part></tp:taxon-name> Meyrick from China (<tp:taxon-name><tp:taxon-name-part taxon-name-part-type="order">Lepidoptera</tp:taxon-name-part></tp:taxon-name>, <tp:taxon-name><tp:taxon-name-part taxon-name-part-type="family">Pyralidae</tp:taxon-name-part></tp:taxon-name>)</article-title><source>Zookeys</source><day>13</day><month>12</month><year>2017</year><volume>2017</volume><issue>722</issue><fpage>87</fpage><lpage>99</lpage><pub-id pub-id-type="doi">10.3897/zookeys.722.12362</pub-id></mixed-citation></tp:treatment-meta><tp:nomenclature><tp:taxon-name>
            <tp:taxon-name-part taxon-name-part-type="genus" reg="Androconia">Androconia</tp:taxon-name-part>
            <tp:taxon-name-part taxon-name-part-type="species" reg="morulusa">morulusa</tp:taxon-name-part>
            <object-id xmlns:xlink="http://www.w3.org/1999/xlink" content-type="zoobank" xlink:type="simple">http://zoobank.org/4C53CB46-CF2C-4477-BD1E-72A7EEA9148D</object-id>
          </tp:taxon-name><tp:taxon-authority>Wang, Chen &amp; Wu</tp:taxon-authority><tp:taxon-status xmlns:xlink="http://www.w3.org/1999/xlink" xlink:type="simple">sp. n.</tp:taxon-status><xref ref-type="fig" rid="F1">Figs 5–6</xref><xref ref-type="fig" rid="F2">, 10</xref><xref ref-type="fig" rid="F3">, 13</xref><xref ref-type="fig" rid="F5">, 18–19</xref><!--PageBreak--></tp:nomenclature><tp:treatment-sec sec-type="Differential diagnosis" id="SECID0EZ6AE"><title>Differential diagnosis.</title><p>The species is similar to <italic><tp:taxon-name><tp:taxon-name-part taxon-name-part-type="genus" reg="Androconia">An.</tp:taxon-name-part> <tp:taxon-name-part taxon-name-part-type="species" reg="rallusa">rallusa</tp:taxon-name-part></tp:taxon-name></italic> Wang, Chen &amp; Wu, sp. n. in external characters. It can be distinguished from the latter by the darker wings. In male genitalia, the juxta of <italic><tp:taxon-name><tp:taxon-name-part taxon-name-part-type="genus" reg="Androconia">An.</tp:taxon-name-part> <tp:taxon-name-part taxon-name-part-type="species" reg="morulusa">morulusa</tp:taxon-name-part></tp:taxon-name></italic> Wang, Chen &amp; Wu, sp. n. is broader than <italic><tp:taxon-name><tp:taxon-name-part taxon-name-part-type="genus" reg="Androconia">An.</tp:taxon-name-part> <tp:taxon-name-part taxon-name-part-type="species" reg="rallusa">rallusa</tp:taxon-name-part></tp:taxon-name></italic> Wang, Chen &amp; Wu, sp. n.</p><fig id="F4" position="float" orientation="portrait"><label>Figures 14–15.</label><caption><p>Head of <italic><tp:taxon-name><tp:taxon-name-part taxon-name-part-type="genus" reg="Arcanusa">Arcanusa</tp:taxon-name-part></tp:taxon-name></italic> Wang, Chen &amp; Wu, gen. n. species. <bold>14</bold> <italic><tp:taxon-name><tp:taxon-name-part taxon-name-part-type="genus" reg="Arcanusa">Ar.</tp:taxon-name-part> <tp:taxon-name-part taxon-name-part-type="species" reg="apexiarcanusa">apexiarcanusa</tp:taxon-name-part></tp:taxon-name></italic> Wang, Chen &amp; Wu, sp. n., male, holotype <bold>15</bold> <italic><tp:taxon-name><tp:taxon-name-part taxon-name-part-type="genus" reg="Arcanusa">Ar.</tp:taxon-name-part> <tp:taxon-name-part taxon-name-part-type="species" reg="sinuosa">sinuosa</tp:taxon-name-part></tp:taxon-name></italic> (Moore, 1888), comb. n., male.</p></caption><graphic xmlns:xlink="http://www.w3.org/1999/xlink" xlink:href="zookeys-722-087-g004.jpg" position="float" orientation="portrait" xlink:type="simple" id="oo_174120.jpg"/></fig><!--PageBreak--></tp:treatment-sec><tp:treatment-sec sec-type="description" id="SECID0EQCAG"><title>Description.</title><p>Adult. Forewing length 10.0–11.5 mm (n=3). Male. Head mixed with black and fuscous scales; first and second of labial palpus segments mixed with yellow and fuscous scales; third segment slender, with black scales; antenna with brown scales. Thorax with fuscous or yellow scales. Forewing covered with blackish-green scales; base area yellow, antemedial line indistinct, central area with a rufous androconium present on the discocellular; postmedial line blurry, waved; outer area black; cilia mixed with yellow and black. Hindwing fuscous and more or less reddish. Female. Similar with male, but forewing with less black scales and androconium absent, hindwing redder.</p><p>
            <bold>Male genitalia.</bold> Uncus slender, densely suffused with setae at lateral apex. Gnathos with slender lateral arms, apex hooked. Valva slender, costa lightly sclerotized; sacculus swollen and warped. Juxta constricted from base to apex, apex bifurcated. Phallus slender, an irregular cornutus present.</p><p>
            <bold>Female genitalia.</bold> Ovipositor narrow, nearly triangle, covered with dense setae. Apophysis anterioris nearly as same length as apophysis posterioris. Antrum and ductus bursae membranous, slightly longer than corpus bursae. Ductus seminalis relatively broad, then extremely constricted, arising basally from corpus bursae. Corpus bursae nearly elliptic, with two signa, nearly triangle.</p><fig id="F5" position="float" orientation="portrait"><label>Figures 16–19.</label><caption><p>Head of <italic><tp:taxon-name><tp:taxon-name-part taxon-name-part-type="genus" reg="Androconia">Androconia</tp:taxon-name-part></tp:taxon-name></italic> Wang, Chen &amp; Wu, gen. n. species. <bold>16</bold> <italic><tp:taxon-name><tp:taxon-name-part taxon-name-part-type="genus" reg="Androconia">An.</tp:taxon-name-part> <tp:taxon-name-part taxon-name-part-type="species" reg="rallusa">rallusa</tp:taxon-name-part></tp:taxon-name></italic> Wang, Chen &amp; Wu, sp. n., male, paratype <bold>17</bold> <italic><tp:taxon-name><tp:taxon-name-part taxon-name-part-type="genus" reg="Androconia">An.</tp:taxon-name-part> <tp:taxon-name-part taxon-name-part-type="species" reg="rallusa">rallusa</tp:taxon-name-part></tp:taxon-name></italic> Wang, Chen &amp; Wu, sp. n., female, paratype <bold>18</bold> <italic><tp:taxon-name><tp:taxon-name-part taxon-name-part-type="genus" reg="Androconia">An.</tp:taxon-name-part> <tp:taxon-name-part taxon-name-part-type="species" reg="morulusa">morulusa</tp:taxon-name-part></tp:taxon-name></italic> Wang, Chen &amp; Wu, sp. n., male, holotype <bold>19</bold> <italic><tp:taxon-name><tp:taxon-name-part taxon-name-part-type="genus" reg="Androconia">An.</tp:taxon-name-part> <tp:taxon-name-part taxon-name-part-type="species" reg="morulusa">morulusa</tp:taxon-name-part></tp:taxon-name></italic> Wang, Chen &amp; Wu, sp. n., female, holotype.</p></caption><graphic xmlns:xlink="http://www.w3.org/1999/xlink" xlink:href="zookeys-722-087-g005.jpg" position="float" orientation="portrait" xlink:type="simple" id="oo_174121.jpg"/></fig></tp:treatment-sec><tp:treatment-sec sec-type="Holotype" id="SECID0EFFAG"><title>Holotype.</title><p>♂, <bold>Guangxi</bold>: Maoershan, Gaozhai, 448 m, 13.VIII.2012, Chen Fuqiang, gen. slide. no. Ep691 (<named-content xmlns:xlink="http://www.w3.org/1999/xlink" content-type="dwc:institutional_code" xlink:type="simple">IZCAS</named-content>).</p></tp:treatment-sec><tp:treatment-sec sec-type="Paratypes" id="SECID0ESFAG"><title>Paratypes.</title><p>
            <bold>Guangxi</bold>: Maoershan, Jiuniutang, 1146 m, 1♀, 19.VIII.2012, Chen Fuqiang, gen. slide. no. Ep690 (<named-content xmlns:xlink="http://www.w3.org/1999/xlink" content-type="dwc:institutional_code" xlink:type="simple">IZCAS</named-content>). <bold>Yunnan.</bold> Xiaomengyang, 810 m, 1♀, 31.III.1957, Pu Fuji, gen. slide. no. Ep692 (<named-content xmlns:xlink="http://www.w3.org/1999/xlink" content-type="dwc:institutional_code" xlink:type="simple">IZCAS</named-content>).</p></tp:treatment-sec><tp:treatment-sec sec-type="distribution" id="SECID0EGGAG"><title>Distribution.</title><p>China (Guangxi, Yunnan).</p><!--PageBreak--></tp:treatment-sec><tp:treatment-sec sec-type="etymology" id="SECID0EMGAG"><title>Etymology.</title><p>The specific name is derived from the Latin “<italic>morulus</italic>” (= dark-colored) in accordance with the black scales on forewing.</p><fig id="F6" position="float" orientation="portrait"><label>Figures 20–21.</label><caption><p>
                <italic><tp:taxon-name><tp:taxon-name-part taxon-name-part-type="genus" reg="Androconia">Androconia</tp:taxon-name-part> <tp:taxon-name-part taxon-name-part-type="species" reg="rallusa">rallusa</tp:taxon-name-part></tp:taxon-name></italic> Wang, Chen &amp; Wu, sp. n., resting position and habitat. <bold>20</bold> Male, holotype <bold>21</bold> Habitat, China, Southeast of Tibet, Medog, 799 m (photo by Mingqiang Wang).</p></caption><graphic xmlns:xlink="http://www.w3.org/1999/xlink" xlink:href="zookeys-722-087-g006.jpg" position="float" orientation="portrait" xlink:type="simple" id="oo_174122.jpg"/></fig></tp:treatment-sec><tp:treatment-sec sec-type="remarks" id="SECID0EQHAG"><title>Remarks.</title><p>The species is sexually dimorphic in color. The male holotype (gen. slide no. Ep691) and a female paratype (gen. slide. no. Ep690) were collected from Maoershan, Guangxi. Although they have different elevations, their localities are adjacent (approximately 3.2 km in straight line). Both of these specimens have the same wing pattern and are thus treated as conspecific.</p><fig id="F7" position="float" orientation="portrait"><label>Figures 22–23.</label><caption><p>Venation. <bold>22</bold> <italic><tp:taxon-name><tp:taxon-name-part taxon-name-part-type="genus" reg="Arcanusa">Arcanusa</tp:taxon-name-part> <tp:taxon-name-part taxon-name-part-type="species" reg="sinuosa">sinuosa</tp:taxon-name-part></tp:taxon-name></italic> (Moore, 1888), comb. n. <bold>23</bold> <italic><tp:taxon-name><tp:taxon-name-part taxon-name-part-type="genus" reg="Androconia">Androconia</tp:taxon-name-part> <tp:taxon-name-part taxon-name-part-type="species" reg="rallusa">rallusa</tp:taxon-name-part></tp:taxon-name></italic> Wang, Chen &amp; Wu, sp. n. Scale bars: 5.0 mm.</p></caption><graphic xmlns:xlink="http://www.w3.org/1999/xlink" xlink:href="zookeys-722-087-g007.jpg" position="float" orientation="portrait" xlink:type="simple" id="oo_174123.jpg"/></fig><fig id="F8" position="float" orientation="portrait"><label>Figure 24.</label><caption><p>Distribution map of <italic><tp:taxon-name><tp:taxon-name-part taxon-name-part-type="genus" reg="Arcanusa">Arcanusa</tp:taxon-name-part></tp:taxon-name></italic> Wang, Chen &amp; Wu, gen. n. and <italic><tp:taxon-name><tp:taxon-name-part taxon-name-part-type="genus" reg="Androconia">Androconia</tp:taxon-name-part></tp:taxon-name></italic> Wang, Chen &amp; Wu, gen. n. in China.</p></caption><graphic xmlns:xlink="http://www.w3.org/1999/xlink" xlink:href="zookeys-722-087-g008.jpg" position="float" orientation="portrait" xlink:type="simple" id="oo_174124.jpg"/></fig></tp:treatment-sec><tp:treatment-sec><!--Section generated to contain objects referenced in tp:taxon-treatment.--><fig id="F1" position="float" orientation="portrait"><label>Figures 1–6.</label><caption><p>Adults. <bold>1</bold> <italic><tp:taxon-name><tp:taxon-name-part taxon-name-part-type="genus" reg="Arcanusa">Arcanusa</tp:taxon-name-part> <tp:taxon-name-part taxon-name-part-type="species" reg="apexiarcanusa">apexiarcanusa</tp:taxon-name-part></tp:taxon-name></italic> Wang, Chen &amp; Wu, sp. n., male, holotype <bold>2</bold> <italic><tp:taxon-name><tp:taxon-name-part taxon-name-part-type="genus" reg="Arcanusa">Ar.</tp:taxon-name-part> <tp:taxon-name-part taxon-name-part-type="species" reg="sinuosa">sinuosa</tp:taxon-name-part></tp:taxon-name></italic> (Moore, 1888), comb. n., male <bold>3</bold> <italic><tp:taxon-name><tp:taxon-name-part taxon-name-part-type="genus" reg="Androconia">Androconia</tp:taxon-name-part> <tp:taxon-name-part taxon-name-part-type="species" reg="rallusa">rallusa</tp:taxon-name-part></tp:taxon-name></italic> Wang, Chen &amp; Wu, sp. n., male, paratype <bold>4</bold> <italic><tp:taxon-name><tp:taxon-name-part taxon-name-part-type="genus" reg="Androconia">An.</tp:taxon-name-part> <tp:taxon-name-part taxon-name-part-type="species" reg="rallusa">rallusa</tp:taxon-name-part></tp:taxon-name></italic> Wang, Chen &amp; Wu, sp. n., female, paratype <bold>5</bold> <italic><tp:taxon-name><tp:taxon-name-part taxon-name-part-type="genus" reg="Androconia">An.</tp:taxon-name-part> <tp:taxon-name-part taxon-name-part-type="species" reg="morulusa">morulusa</tp:taxon-name-part></tp:taxon-name></italic> Wang, Chen &amp; Wu, sp. n., male, holotype <bold>6</bold> <italic><tp:taxon-name><tp:taxon-name-part taxon-name-part-type="genus" reg="Androconia">An.</tp:taxon-name-part> <tp:taxon-name-part taxon-name-part-type="species" reg="morulusa">morulusa</tp:taxon-name-part></tp:taxon-name></italic> Wang, Chen &amp; Wu, sp. n., female, paratype. Scale bars: 5.0 mm.</p></caption><graphic xmlns:xlink="http://www.w3.org/1999/xlink" xlink:href="zookeys-722-087-g001.jpg" position="float" orientation="portrait" xlink:type="simple" id="oo_174117.jpg"/></fig><fig id="F2" position="float" orientation="portrait"><label>Figures 7–10.</label><caption><p>Male genitalia. <bold>7</bold> <italic><tp:taxon-name><tp:taxon-name-part taxon-name-part-type="genus" reg="Arcanusa">Arcanusa</tp:taxon-name-part> <tp:taxon-name-part taxon-name-part-type="species" reg="apexiarcanusa">apexiarcanusa</tp:taxon-name-part></tp:taxon-name></italic> Wang, Chen &amp; Wu, sp. n., holotype, gen. slide no. Ep537 <bold>8</bold> <italic><tp:taxon-name><tp:taxon-name-part taxon-name-part-type="genus" reg="Arcanusa">Ar.</tp:taxon-name-part> <tp:taxon-name-part taxon-name-part-type="species" reg="sinuosa">sinuosa</tp:taxon-name-part></tp:taxon-name></italic> (Moore, 1888), comb. n., gen. slide no. Ep112 <bold>9</bold> <italic><tp:taxon-name><tp:taxon-name-part taxon-name-part-type="genus" reg="Androconia">Androconia</tp:taxon-name-part> <tp:taxon-name-part taxon-name-part-type="species" reg="rallusa">rallusa</tp:taxon-name-part></tp:taxon-name></italic> Wang, Chen &amp; Wu, sp. n., holotype, gen. slide no. Ep680 <bold>10</bold> <italic><tp:taxon-name><tp:taxon-name-part taxon-name-part-type="genus" reg="Androconia">An.</tp:taxon-name-part> <tp:taxon-name-part taxon-name-part-type="species" reg="morulusa">morulusa</tp:taxon-name-part></tp:taxon-name></italic> Wang, Chen &amp; Wu, sp. n., holotype, gen. slide no. Ep691. Scale bars: 1.0 mm.</p></caption><graphic xmlns:xlink="http://www.w3.org/1999/xlink" xlink:href="zookeys-722-087-g002.jpg" position="float" orientation="portrait" xlink:type="simple" id="oo_174118.jpg"/></fig><fig id="F3" position="float" orientation="portrait"><label>Figures 11–13.</label><caption><p>Female genitalia. <bold>11</bold> <italic><tp:taxon-name><tp:taxon-name-part taxon-name-part-type="genus" reg="Arcanusa">Arcanusa</tp:taxon-name-part> <tp:taxon-name-part taxon-name-part-type="species" reg="sinuosa">sinuosa</tp:taxon-name-part></tp:taxon-name></italic> (Moore, 1888), comb. n., gen. slide no. Ep538 <bold>12</bold> <italic><tp:taxon-name><tp:taxon-name-part taxon-name-part-type="genus" reg="Androconia">Androconia</tp:taxon-name-part> <tp:taxon-name-part taxon-name-part-type="species" reg="rallusa">rallusa</tp:taxon-name-part></tp:taxon-name></italic> Wang, Chen &amp; Wu, sp. n., paratype, gen. slide no. Ep702 <bold>13</bold> <italic><tp:taxon-name><tp:taxon-name-part taxon-name-part-type="genus" reg="Androconia">An.</tp:taxon-name-part> <tp:taxon-name-part taxon-name-part-type="species" reg="morulusa">morulusa</tp:taxon-name-part></tp:taxon-name></italic> Wang, Chen &amp; Wu, sp. n., paratype, gen. slide no. Ep692. Scale bars: 1.0 mm.</p></caption><graphic xmlns:xlink="http://www.w3.org/1999/xlink" xlink:href="zookeys-722-087-g003.jpg" position="float" orientation="portrait" xlink:type="simple" id="oo_174119.jpg"/></fig></tp:treatment-sec></tp:taxon-treatment>
